# Supplementary material for: Empirical food webs of 12 tropical reservoirs in Singapore
Source: Biodivers Data J. 2022 Sep 14;10:e86192. doi: 10.3897/BDJ.10.e86192 (PMC9848559; doi:10.3897/BDJ.10.e86192)
Supplement: Supplementary material 1 — R Script for creating a food web of reservoir 6 [file bdj-10-e86192-s001.r]

##Set work directory and load libraries
setwd("~/Working directory") #Note: this should be edited to reflect local working directory

library(simmr)
library(NetIndices)
library(ggplot2)
library(igraph)
library(dplyr)

##Input metadata (i.e., taxa analysed)
metadata<-read.csv("Metadata.csv", header=T)
consumers<-metadata[metadata$Category=="consumer","Taxa"]

##Run mixing models for each taxon to create predation matrix
# Note CW has to change mcmc_control to mcmc.control - need to confirm what version of packages and R everyone is using 
# JH uses simmr 0.4.1 and can run script with mcmc_control

trophicLinks<-character()
for (i in consumers){
  print(paste0("Running mixing model for consumer: ", i))
  mix<-as.matrix(read.csv(file=paste0(i, ".csv"), header=T))
  sources<-read.csv(file=paste0(i, ".Sources.csv"), header=T)
  names<-as.vector(sources[,"Sources"])
#  simmr_in=simmr_load(mixtures=mix[, c("d15N", "d13C")], source_names=names, source_means=sources[, c("Meand15N", 	"Meand13C")], source_sds=sources[, c("SDd15N", "SDd13C")], correction_means=sources[, c("tefd15N", 	"tefd13C")], correction_sds=sources[, c("tefSDd15N", "tefSDd13C")], concentration_mean=sources[, 		c("conc15N", 	"conc13C")])
  simmr_in=simmr_load(mixtures=mix, source_names=names, source_means=sources[, c("Meand13C", 	"Meand15N")], source_sds=sources[, c("SDd13C", "SDd15N")], correction_means=sources[, c("tefd13C", 	"tefd15N")], correction_sds=sources[, c("tefSDd13C", "tefSDd15N")], concentration_mean=sources[, 		c("conc13C", "conc15N")])
  simmr_out=simmr_mcmc(simmr_in, mcmc_control=list(iter=50000, burn=5000, thin=1, n.chain=4)) ##If error occurs with mcmc_control, change to mcmc.control
  trophicLinks.i<-cbind.data.frame(names, rep(i, length(names)), summary(simmr_out)$quant[c(names), "50%"]) #summarise feeding link with median value
  rownames(trophicLinks.i)<-NULL
  colnames(trophicLinks.i)<-c("resource", "consumer", "dietFraction" )
  
## Calculate cut-off threshold to diet contribution to remove unimportant resource
  cutoff<- trophicLinks.i %>% summarise(N = n())
  trophicLinks.i$threshold<- 1/cutoff$N * 0.25
  trophicLinks.i[,"importance"]<-ifelse(trophicLinks.i$dietFraction>trophicLinks.i$threshold, 'yes', 'no')
  trophicLinks.i[,"remarks"]<-rep(c(""),nrow(trophicLinks.i))
  flag<- any(trophicLinks.i$importance=="no") #flag if any resource is not important

  #Isospace check
  c.source.mean<- simmr_in$source_means+simmr_in$correction_means #Corrected source means
  c.source.sds<- simmr_in$source_sds+simmr_in$correction_sds #Corrected source sds
  c.source.sum<- rbind(c.source.mean+c.source.sds, c.source.mean-c.source.sds) #Mean +/- sds
  flag.N<- any(c(!between(mean(simmr_in$mixtures[,1]), min(c.source.sum[,1]), max(c.source.sum[,1]))))
  flag.C<- any(c(!between(mean(simmr_in$mixtures[,2]), min(c.source.sum[,2]), max(c.source.sum[,2]))))
  
  if(flag.N=="TRUE" | flag.C=="TRUE"){ ## Potential missing sources from original pool of resource
    print(paste0("Out of range, potential missing sources for ",i, "!"))
    cutoff<- trophicLinks.i %>% summarise(N = n())
    trophicLinks.i$threshold<- 1/cutoff$N * 0.25
    trophicLinks.i[,"remarks"]<-rep(c("Potential missing sources"),nrow(trophicLinks.i))
      } else {
        while(flag=="TRUE" & nrow(trophicLinks.i)>2){  ## Noted that it will fail when number of sources <2
        print("Need to rerun mixing model by sequentially remove unimportant resource")  
        resource.unimportant<- trophicLinks.i[trophicLinks.i$importance=="no",]
        resource.remove<- trophicLinks.i[min_rank(trophicLinks.i$dietFraction)==1 ,"resource"]
        print(paste0("Removed '", resource.remove, "' from pool of resource"))
        Sys.sleep(0.5)
        print(paste0("Checking isospace after removal of '", resource.remove, "'"))
        sources<- sources[!factor(sources[,1])==resource.remove,] #Remove the source with the lowest contribution from the source file
        names<-as.vector(sources[,"Sources"])
        simmr_in=simmr_load(mixtures=mix[, c("d15N", "d13C")], source_names=names, source_means=sources[, c("Meand15N", 	"Meand13C")], source_sds=sources[, c("SDd15N", "SDd13C")], correction_means=sources[, c("tefd15N", 	"tefd13C")], correction_sds=sources[, c("tefSDd15N", "tefSDd13C")], concentration_mean=sources[, 		c("conc15N", 	"conc13C")])
        
        #Isospace check
        c.source.mean<- simmr_in$source_means+simmr_in$correction_means #Corrected source means
        c.source.sds<- simmr_in$source_sds+simmr_in$correction_sds #Corrected source sds
        c.source.sum<- rbind(c.source.mean+c.source.sds, c.source.mean-c.source.sds) #Mean +/- sds
        flag.N<- any(c(!between(mean(simmr_in$mixtures[,1]), min(c.source.sum[,1]), max(c.source.sum[,1]))))
        flag.C<- any(c(!between(mean(simmr_in$mixtures[,2]), min(c.source.sum[,2]), max(c.source.sum[,2]))))
        
        if(flag.N=="TRUE" | flag.C=="TRUE"){ ##Need to switch resource to be removed
                print(paste0("Out of range: Try removing another resource"))
                Sys.sleep(0.5)
                resource.remove<- filter(resource.unimportant, !resource==resource.remove)[min_rank(resource.unimportant$dietFraction)==1,"resource"]
                print(paste0("Removed ", resource.remove, " from pool of resource"))
                sources<- sources[!factor(sources[,1])==resource.remove,] #Remove the source with the lowest contribution from the source file
                names<-as.vector(sources[,"Sources"])
                simmr_in=simmr_load(mixtures=mix[, c("d15N", "d13C")], source_names=names, source_means=sources[, c("Meand15N", 	"Meand13C")], source_sds=sources[, c("SDd15N", "SDd13C")], correction_means=sources[, c("tefd15N", 	"tefd13C")], correction_sds=sources[, c("tefSDd15N", "tefSDd13C")], concentration_mean=sources[, 		c("conc15N", 	"conc13C")])
                
                #Isospace check
                c.source.mean<- simmr_in$source_means+simmr_in$correction_means #Corrected source means
                c.source.sds<- simmr_in$source_sds+simmr_in$correction_sds #Corrected source sds
                c.source.sum<- rbind(c.source.mean+c.source.sds, c.source.mean-c.source.sds) #Mean +/- sds
                flag.N<- any(c(!between(mean(simmr_in$mixtures[,1]), min(c.source.sum[,1]), max(c.source.sum[,1]))))
                flag.C<- any(c(!between(mean(simmr_in$mixtures[,2]), min(c.source.sum[,2]), max(c.source.sum[,2]))))
                }
        
          simmr_out=simmr_mcmc(simmr_in, mcmc_control=list(iter=50000, burn=5000, thin=1, n.chain=4)) ##If error occurs with mcmc_control, change to mcmc.control
          trophicLinks.i<-cbind.data.frame(names, rep(i, length(names)), summary(simmr_out)$quant[c(names), "50%"]) #summarise feeding link with median value
          rownames(trophicLinks.i)<-NULL
          colnames(trophicLinks.i)<-c("resource", "consumer", "dietFraction" )
          
          cutoff<- trophicLinks.i %>% summarise(N = n())
          trophicLinks.i$threshold<- 1/cutoff$N * 0.25
          trophicLinks.i[,"importance"]<-ifelse(trophicLinks.i$dietFraction>trophicLinks.i$threshold, 'yes', 'no')
          trophicLinks.i[,"remarks"]<-rep(c(""),nrow(trophicLinks.i))
          flag<- any(trophicLinks.i$importance=="no") #flag if any resource is not important
          
          }
    
    print(paste0("Mixing model run completed for: ",i))
      }
  trophicLinks<-rbind.data.frame(trophicLinks, trophicLinks.i)
  
}

## Even after trimming, some resources are still deemed unimportant based on the threshold (25th percentile) calculated. Hence, those resources will be manually removed

##Convert long format to wide format (i.e., importance matrix)
taxa<-metadata[, "Taxa"]
names<-metadata[, "names"]

#create empty matrix
imptMatrix<-matrix(0, nrow=length(taxa), ncol=length(taxa))
rownames(imptMatrix)<-taxa
colnames(imptMatrix)<-taxa
trophicLinks$imptmatrix<- ifelse(trophicLinks$importance=="yes", 1, 0)

#Fill in trophic relationships
for (i in 1:ncol(imptMatrix)){
  x<-colnames(imptMatrix)[i]
  y<-trophicLinks[trophicLinks$consumer==x,]
  z<-as.character(y$resource)
  imptMatrix[c(z), x]<-y[, "imptmatrix"]
}

rownames(imptMatrix)<-names
colnames(imptMatrix)<-names


##Convert long format to wide format (i.e., predation matrix)
taxa<-metadata[, "Taxa"]
names<-metadata[, "names"]
#create empty matrix
predMatrix<-matrix(0, nrow=length(taxa), ncol=length(taxa))
rownames(predMatrix)<-taxa
colnames(predMatrix)<-taxa

#Fill in trophic relationships
for (i in 1:ncol(predMatrix)){
  x<-colnames(predMatrix)[i]
  y<-trophicLinks[trophicLinks$consumer==x,]
  z<-as.character(y$resource)
  predMatrix[c(z), x]<-y[, "dietFraction"]
}

rownames(predMatrix)<-names
colnames(predMatrix)<-names

predMatrix2<- predMatrix*imptMatrix

# Normalize the new predation matrix after removing all unimportant resources
predMatrix3<-matrix(0, nrow=length(taxa), ncol=length(taxa))
rownames(predMatrix3)<-names
colnames(predMatrix3)<-names

for (j in 1:nrow(predMatrix3)){
    predMatrix3[j,]<- predMatrix2[j,]/colSums(predMatrix2)
  }
predMatrix3[is.nan(predMatrix3)]<- 0

#Save predation matrix (Note, please designate name of file before running)
write.csv(predMatrix3, file="Reservoir X Predation Matrix.csv")


##Visualise food web network
web<-read.csv("Reservoir X Predation Matrix.csv", header=T, row.names=1)
nodes<-as.data.frame(rownames(web))
colnames(nodes)<-"node"
consumers<-colnames(web[,(colSums(web)!=0)]) #select consumers (heterotrophs) from the matrix

##This replicates long format produced from mixing model outputs, and is only necessary if starting off from complete (wide format) predation matrices
links<-character()
for(i in consumers){
  resource<-rownames(web[web[[i]]>0,])
  consumer<-rep(i, length(resource))
  diet.fraction<-web[web[[i]]>0,i]
  links.i<-cbind.data.frame(resource, consumer, diet.fraction)
  links<-rbind.data.frame(links, links.i)
}
colnames(nodes)[1]<-"id"
colnames(links)[1:2]<-c("from", "to")
nodes$id<-as.factor(nodes$id)
fullweb<-graph.data.frame(links, nodes, directed=T)
fullweb<-simplify(fullweb, remove.multiple=F, remove.loops=T)

#Node colours
V(fullweb)$color<-c(rep("Seagreen", length(nodes$id)-length(consumers)), rep("Tomato", length(consumers)))
V(fullweb)$frame.color<-"Black"
##Node Size
deg<-igraph::degree(fullweb)
V(fullweb)$size<-deg
##arrow width based on strength in relationships
E(fullweb)$width<-E(fullweb)$diet.fraction*5
E(fullweb)$arrowsize<-.5

##Rearrange nodes by trophic levels
indices<-as.data.frame(TrophInd(web))
indices<-cbind.data.frame(indices$TL, round(indices$TL))
rownames(indices)<-nodes$id
colnames(indices)<-c("TL", "roundTL")

#Optimise distance between nodes
coordinates<-character()
for (i in 1:max(indices$roundTL)){
  x<-indices[indices$roundTL==i,]
  from<-(-0.5)+((x$roundTL[1])/2) #make food web taper at higher trophic levels
  to<-(8.5)-((x$roundTL[1])/2) #same as above
  y<-seq(from,to,length.out=nrow(x))
  z.i<-cbind.data.frame(x,y)
  rownames(z.i)<-rownames(x)
  colnames(z.i)<-c("TL", "roundTL", "xCoord")
  coordinates<-rbind.data.frame(coordinates, z.i)
}
coordinates$index<-as.character(rownames(coordinates))
coordinates<-coordinates[match(nodes$id, coordinates$index),]

lay<-matrix(nrow=nrow(nodes), ncol=2)
lay[,1]<-coordinates[,"xCoord"]
lay[,2]<-coordinates[,"TL"]-1

par(mar=c(.1,.1,.1,.1))
fullweb.p<-plot(fullweb, layout=lay, edge.arrow.size=.4, vertex.label.font=2, vertex.label.color="Black", vertex.label.cex=0.6, edge.color="gray", vertex.label=nodes$id)
