# Supplementary material for: Empirical food webs of 12 tropical reservoirs in Singapore
Source: Biodivers Data J. 2022 Sep 14;10:e86192. doi: 10.3897/BDJ.10.e86192 (PMC9848559; doi:10.3897/BDJ.10.e86192)
Supplement: Supplementary material 2 — Food web data for reservoir 6 [file bdj-10-e86192-s002.zip]

Archive with 90 entries (87 files):
- MixingModelInputs_Res6/
- MixingModelInputs_Res6/.Rhistory
- __MACOSX/
- __MACOSX/MixingModelInputs_Res6/
- __MACOSX/MixingModelInputs_Res6/._.Rhistory
- MixingModelInputs_Res6/CS.Sources.csv
- __MACOSX/MixingModelInputs_Res6/._CS.Sources.csv
- MixingModelInputs_Res6/CS.csv
- __MACOSX/MixingModelInputs_Res6/._CS.csv
- MixingModelInputs_Res6/OG.csv
- __MACOSX/MixingModelInputs_Res6/._OG.csv
- MixingModelInputs_Res6/gastropods.csv
- __MACOSX/MixingModelInputs_Res6/._gastropods.csv
- MixingModelInputs_Res6/GAu.Sources.csv
- __MACOSX/MixingModelInputs_Res6/._GAu.Sources.csv
- MixingModelInputs_Res6/CT.csv
- __MACOSX/MixingModelInputs_Res6/._CT.csv
- MixingModelInputs_Res6/decapods.Sources.csv
- __MACOSX/MixingModelInputs_Res6/._decapods.Sources.csv
- MixingModelInputs_Res6/bivalves.csv
- __MACOSX/MixingModelInputs_Res6/._bivalves.csv
- MixingModelInputs_Res6/MJ.csv
- __MACOSX/MixingModelInputs_Res6/._MJ.csv
- MixingModelInputs_Res6/Reservoir 6 Importance Matrix.csv
- __MACOSX/MixingModelInputs_Res6/._Reservoir 6 Importance Matrix.csv
- MixingModelInputs_Res6/odonates.Sources.csv
- __MACOSX/MixingModelInputs_Res6/._odonates.Sources.csv
- MixingModelInputs_Res6/Reservoir 6 TrophicLinks.csv
- __MACOSX/MixingModelInputs_Res6/._Reservoir 6 TrophicLinks.csv
- MixingModelInputs_Res6/GA.Sources.csv
- __MACOSX/MixingModelInputs_Res6/._GA.Sources.csv
- MixingModelInputs_Res6/odonates.csv
- __MACOSX/MixingModelInputs_Res6/._odonates.csv
- MixingModelInputs_Res6/HB.csv
- __MACOSX/MixingModelInputs_Res6/._HB.csv
- MixingModelInputs_Res6/trichoptera.csv
- __MACOSX/MixingModelInputs_Res6/._trichoptera.csv
- MixingModelInputs_Res6/COr.Sources.csv
- __MACOSX/MixingModelInputs_Res6/._COr.Sources.csv
- MixingModelInputs_Res6/zooplankton.Sources.csv
- __MACOSX/MixingModelInputs_Res6/._zooplankton.Sources.csv
- MixingModelInputs_Res6/GAu.csv
- __MACOSX/MixingModelInputs_Res6/._GAu.csv
- MixingModelInputs_Res6/dipterans.Sources.csv
- __MACOSX/MixingModelInputs_Res6/._dipterans.Sources.csv
- MixingModelInputs_Res6/dipterans.csv
- __MACOSX/MixingModelInputs_Res6/._dipterans.csv
- MixingModelInputs_Res6/trichoptera.Sources.csv
- __MACOSX/MixingModelInputs_Res6/._trichoptera.Sources.csv
- MixingModelInputs_Res6/Reservoir 6 Predation Matrix.csv
- __MACOSX/MixingModelInputs_Res6/._Reservoir 6 Predation Matrix.csv
- MixingModelInputs_Res6/OG.Sources.csv
- __MACOSX/MixingModelInputs_Res6/._OG.Sources.csv
- MixingModelInputs_Res6/bivalves.Sources.csv
- __MACOSX/MixingModelInputs_Res6/._bivalves.Sources.csv
- MixingModelInputs_Res6/Reservoir 6 food web.tiff
- __MACOSX/MixingModelInputs_Res6/._Reservoir 6 food web.tiff
- MixingModelInputs_Res6/gastropods.Sources.csv
- __MACOSX/MixingModelInputs_Res6/._gastropods.Sources.csv
- MixingModelInputs_Res6/GA.csv
- __MACOSX/MixingModelInputs_Res6/._GA.csv
- MixingModelInputs_Res6/HB.Sources.csv
- __MACOSX/MixingModelInputs_Res6/._HB.Sources.csv
- MixingModelInputs_Res6/COr.csv
- __MACOSX/MixingModelInputs_Res6/._COr.csv
- MixingModelInputs_Res6/Metadata.csv
- __MACOSX/MixingModelInputs_Res6/._Metadata.csv
- MixingModelInputs_Res6/SF.csv
- __MACOSX/MixingModelInputs_Res6/._SF.csv
- MixingModelInputs_Res6/.Rapp.history
- __MACOSX/MixingModelInputs_Res6/._.Rapp.history
- MixingModelInputs_Res6/CM.Sources.csv
- __MACOSX/MixingModelInputs_Res6/._CM.Sources.csv
- MixingModelInputs_Res6/CM.csv
- __MACOSX/MixingModelInputs_Res6/._CM.csv
- MixingModelInputs_Res6/decapods.csv
- __MACOSX/MixingModelInputs_Res6/._decapods.csv
- MixingModelInputs_Res6/OM.csv
- __MACOSX/MixingModelInputs_Res6/._OM.csv
- MixingModelInputs_Res6/zooplankton.csv
- __MACOSX/MixingModelInputs_Res6/._zooplankton.csv
- MixingModelInputs_Res6/SF.Sources.csv
- __MACOSX/MixingModelInputs_Res6/._SF.Sources.csv
- MixingModelInputs_Res6/OM.Sources.csv
- __MACOSX/MixingModelInputs_Res6/._OM.Sources.csv
- MixingModelInputs_Res6/CT.Sources.csv
- __MACOSX/MixingModelInputs_Res6/._CT.Sources.csv
- MixingModelInputs_Res6/MJ.Sources.csv
- __MACOSX/MixingModelInputs_Res6/._MJ.Sources.csv
- __MACOSX/._MixingModelInputs_Res6
