# Supplementary material for: Empirical food webs of 12 tropical reservoirs in Singapore
Source: Biodivers Data J. 2022 Sep 14;10:e86192. doi: 10.3897/BDJ.10.e86192 (PMC9848559; doi:10.3897/BDJ.10.e86192)
Supplement: Supplementary material 2 — Food web data for reservoir 6 [file bdj-10-e86192-s002.zip › MixingModelInputs_Res6/CS.csv]

d13C	d15N
-24.41	12.71
-24.99	12.2
-25.11	12.41
-24.88	13.8
-25.66	13.47
-25.26	13.18
-24.31	14.12
