# Supplementary material for: Empirical food webs of 12 tropical reservoirs in Singapore
Source: Biodivers Data J. 2022 Sep 14;10:e86192. doi: 10.3897/BDJ.10.e86192 (PMC9848559; doi:10.3897/BDJ.10.e86192)
Supplement: Supplementary material 2 — Food web data for reservoir 6 [file bdj-10-e86192-s002.zip › MixingModelInputs_Res6/OG.csv]

d13C	d15N
-20.78	11.29
-18.3	10.92
-22.15	12.11
-20.35	12.01
-22.38	10.19
-22.68	13.57
-25.31	8.16
-19.4	12.11
-24.16	9.12
-21.65	11.63
-20.57	11.52
-18.59	13.85
-22.34	12.44
-19.04	13.92
-20.84	13.1
-20.12	12.12
-20.64	12.98
-21.11	12.77
-21.39	11.55
-23.55	10.67
-22.11	11.79
-22.29	11.63
-22.02	12.54
-19.45	13.28
-22.15	12.65
-24.84	11.45
-23.98	10.04
-25.39	13.5
-20.9	11.69
-22.04	14.15
-18.44	11.78
-22.6	11.45
-20.75	12.94
