# Supplementary material for: Empirical food webs of 12 tropical reservoirs in Singapore
Source: Biodivers Data J. 2022 Sep 14;10:e86192. doi: 10.3897/BDJ.10.e86192 (PMC9848559; doi:10.3897/BDJ.10.e86192)
Supplement: Supplementary material 2 — Food web data for reservoir 6 [file bdj-10-e86192-s002.zip › MixingModelInputs_Res6/gastropods.csv]

d13C	d15N
-27.857798	8.19
-27.9583332	8.69
-24.24223574	10.35
-25.64498373	10.4
-27.41716578	10.38
-25.05287788	11.33
-20.02260418	8.76
-23.2760728	11.71
-21.55963371	8.87
-25.151076	10.56
-23.21187201	10.45
-25.98067143	10.29
