# Supplementary material for: Empirical food webs of 12 tropical reservoirs in Singapore
Source: Biodivers Data J. 2022 Sep 14;10:e86192. doi: 10.3897/BDJ.10.e86192 (PMC9848559; doi:10.3897/BDJ.10.e86192)
Supplement: Supplementary material 2 — Food web data for reservoir 6 [file bdj-10-e86192-s002.zip › MixingModelInputs_Res6/CT.csv]

d13C	d15N
-27.4	14.68
-27.37	14.38
-24.71	14.68
-25.71	13.92
-26.93	13.8
-23.47	14.43
-27.11	14.89
-27.26	14.46
-26.65	14.19
-27.48	15.43
-24.52	14.88
-26.06	13.89
-23.15	14.63
-26.68	14.99
-28.86	15
-25.26	14.78
-25.15	14.18
-27.19	13.96
-24.67	14.14
-25.64	14.58
-25.47	14
-25.73	14.16
-24.24	14.45
-25.96	14.43
-26.24	15.46
-24.88	15.74
-26.17	15.43
-24.93	15
-26.36	15.06
-26.8	14.41
-24.83	14.34
-26.24	14.22
-25.32	14.64
-23.82	14.51
-25.13	15.21
-25.41	15.23
-24.5	14.28
-23.88	15.26
-25.53	14.92
-25.46	15.78
-24.13	15.37
-26.16	15.02
-25.42	15.78
-26.24	15.07
-24.68	14.75
-25.96	14.48
-25.73	14.2
-25.41	14.94
-26	15.77
-26.03	15.06
-24.55	15.57
-27.88	14.71
-25.69	13.5
-24.49	13.75
-24.07	15.39
-24.93	14.73
-25.65	14.96
-23.04	15.51
-23.42	14.86
-24.01	14.96
-25.74	14.36
-23.73	15.66
-27.03	14.79
-26.4	15.07
-24.72	15.68
-26.36	14.89
-26.4	15.78
-26.86	14.74
-26.93	13.81
-25.68	14.02
-24.89	14.27
-25.55	14.93
-23.01	15.53
-26.95	13.88
-25.47	14.67
-24.89	14.96
-22.53	16.35
-26.25	16.05
-26.35	15.38
-25.23	14.9
-24.54	15.19
-24.59	14.7
-24.8	14.38
-26.58	14.09
-24.91	14.85
-25.38	13.73
-25.63	14.17
-24.26	14.47
-26.72	14.53
-26.38	14.41
-20.33	15.49
-25.74	13.51
-28.71	14.33
-26.28	14.53
-26.41	14.71
