# Supplementary material for: Empirical food webs of 12 tropical reservoirs in Singapore
Source: Biodivers Data J. 2022 Sep 14;10:e86192. doi: 10.3897/BDJ.10.e86192 (PMC9848559; doi:10.3897/BDJ.10.e86192)
Supplement: Supplementary material 2 — Food web data for reservoir 6 [file bdj-10-e86192-s002.zip › MixingModelInputs_Res6/decapods.Sources.csv]

Sources	Meand15N	SDd15N	Meand13C	SDd13C	tefd15N	tefSDd15N	tefd13C	tefSDd13C	conc15N	conc13C
riparian.grasses	6.49	2.878190733	-11.91	0.363343028	1.8	1.7	0.4	1.3	0.02	0.4337108
riparian.plants	-0.6	2.6719571	-31.06	1.650685748	1.8	1.7	0.4	1.3	0.0144893	0.4591641
periphyton	9.23	1.158130932	-23.75	3.317160811	1.8	1.7	0.4	1.3	0.0332462	0.2630757
phytoplankton	9.42	0.192825779	-24.29	0.727023415	1.8	1.7	0.4	1.3	0.039812	0.5661306
zooplankton	12.27	1.506789692	-30.21	0.914006618	3.3	0.3	0.4	1.3	0.04	0.225147977
trichoptera	11.12	0.097397924	-25.48	0.775039279	1.2	1.3	0.4	1.3	0.13	0.633801521
dipterans	9.24	0.363768794	-28.78	0.689799988	1.2	1.3	0.4	1.3	0.09	0.506044115
odonates	10.91	1.65199654	-24.94	1.062084846	3.3	0.3	0.4	1.3	0.11	0.487264551
gastropods	10	1.108844892	-24.78	2.466960249	1.2	1.3	0.4	1.3	0.12	0.511945489
bivalves	8.2	0.24	-31.06	0.268310435	1.2	1.3	0.4	1.3	0.07	0.337874838
