# Supplementary material for: Empirical food webs of 12 tropical reservoirs in Singapore
Source: Biodivers Data J. 2022 Sep 14;10:e86192. doi: 10.3897/BDJ.10.e86192 (PMC9848559; doi:10.3897/BDJ.10.e86192)
Supplement: Supplementary material 2 — Food web data for reservoir 6 [file bdj-10-e86192-s002.zip › MixingModelInputs_Res6/Reservoir 6 Importance Matrix.csv]

	benthic algae	phytoplankton	riparian plants	riparian grasses	bivalvia	gastropoda	chironomidae	decapoda	odonata	trichoptera	copepoda	CM	COr	CT	OM	GAu	CS	GA	SF	MJ	OG	HB
benthic algae	0	0	0	0	1	1	1	1	0	1	1	0	0	0	0	0	0	1	0	0	1	1
phytoplankton	0	0	0	0	1	1	1	1	0	1	1	0	0	0	0	0	0	1	0	0	1	1
riparian plants	0	0	0	0	1	1	1	1	0	1	1	0	1	1	0	0	0	1	1	0	1	1
riparian grasses	0	0	0	0	1	0	0	1	0	1	1	0	1	1	0	0	0	1	1	0	1	1
bivalvia	0	0	0	0	0	0	0	1	0	0	0	0	0	0	0	0	0	0	0	0	0	0
gastropoda	0	0	0	0	0	0	0	1	0	0	0	0	0	0	0	0	1	1	0	0	0	0
chironomidae	0	0	0	0	0	0	0	1	1	0	0	0	0	0	1	1	0	1	0	1	1	0
decapoda	0	0	0	0	0	0	0	0	0	0	0	0	1	1	0	1	1	1	0	1	0	0
odonata	0	0	0	0	0	0	0	1	0	0	0	0	1	0	1	1	1	1	1	1	1	0
trichoptera	0	0	0	0	0	0	0	1	1	0	0	0	0	0	1	1	0	1	0	1	1	0
copepoda	0	0	0	0	0	0	0	1	1	0	0	0	0	0	0	1	0	1	0	1	1	1
CM	0	0	0	0	0	0	0	0	0	0	0	0	0	0	0	0	0	0	0	0	0	0
COr	0	0	0	0	0	0	0	0	0	0	0	0	0	0	0	0	0	0	0	0	0	0
CT	0	0	0	0	0	0	0	0	0	0	0	1	0	0	0	0	0	0	0	0	0	0
OM	0	0	0	0	0	0	0	0	0	0	0	1	1	1	0	0	1	0	0	0	0	0
GAu	0	0	0	0	0	0	0	0	0	0	0	0	1	1	0	0	1	0	0	1	0	0
CS	0	0	0	0	0	0	0	0	0	0	0	0	0	0	0	0	0	0	0	0	0	0
GA	0	0	0	0	0	0	0	0	0	0	0	1	1	1	0	0	1	0	1	0	0	0
SF	0	0	0	0	0	0	0	0	0	0	0	0	0	0	0	0	0	0	0	0	0	0
MJ	0	0	0	0	0	0	0	0	0	0	0	0	1	0	0	0	1	0	0	0	0	0
OG	0	0	0	0	0	0	0	0	0	0	0	0	0	0	0	0	0	0	0	0	0	0
HB	0	0	0	0	0	0	0	0	0	0	0	1	1	1	0	0	1	0	1	0	0	0
