# Supplementary material for: Empirical food webs of 12 tropical reservoirs in Singapore
Source: Biodivers Data J. 2022 Sep 14;10:e86192. doi: 10.3897/BDJ.10.e86192 (PMC9848559; doi:10.3897/BDJ.10.e86192)
Supplement: Supplementary material 2 — Food web data for reservoir 6 [file bdj-10-e86192-s002.zip › MixingModelInputs_Res6/odonates.Sources.csv]

Sources	Meand15N	SDd15N	Meand13C	SDd13C	tefd15N	tefSDd15N	tefd13C	tefSDd13C	conc15N	conc13C
zooplankton	12.27	1.506789692	-30.21	0.914006618	3.3	0.3	0.4	1.3	0.04	0.225147977
trichoptera	11.12	0.097397924	-25.48	0.775039279	1.2	1.3	0.4	1.3	0.13	0.633801521
dipterans	9.24	0.363768794	-28.78	0.689799988	1.2	1.3	0.4	1.3	0.09	0.506044115
