# Supplementary material for: Empirical food webs of 12 tropical reservoirs in Singapore
Source: Biodivers Data J. 2022 Sep 14;10:e86192. doi: 10.3897/BDJ.10.e86192 (PMC9848559; doi:10.3897/BDJ.10.e86192)
Supplement: Supplementary material 2 — Food web data for reservoir 6 [file bdj-10-e86192-s002.zip › MixingModelInputs_Res6/Reservoir 6 TrophicLinks.csv]

	resource	consumer	dietFraction	threshold	importance	remarks	imptmatrix
1	riparian.grasses	bivalves	0.15644825521365	0.0625	yes		1
2	riparian.plants	bivalves	0.231537960534846	0.0625	yes		1
3	periphyton	bivalves	0.226126861450946	0.0625	yes		1
4	phytoplankton	bivalves	0.23727789471702	0.0625	yes		1
5	riparian.plants	gastropods	0.0848869978941399	0.0833333333333333	yes		1
6	periphyton	gastropods	0.368834590911924	0.0833333333333333	yes		1
7	phytoplankton	gastropods	0.542756436759307	0.0833333333333333	yes		1
8	riparian.plants	dipterans	0.319986958241944	0.0833333333333333	yes		1
9	periphyton	dipterans	0.348933689509513	0.0833333333333333	yes		1
10	phytoplankton	dipterans	0.295618932838201	0.0833333333333333	yes		1
11	riparian.grasses	decapods	0.0340381520964129	0.025	yes		1
12	riparian.plants	decapods	0.0625180389355198	0.025	yes		1
13	periphyton	decapods	0.0563849064666607	0.025	yes		1
14	phytoplankton	decapods	0.0535771269293251	0.025	yes		1
15	zooplankton	decapods	0.162693523714431	0.025	yes		1
16	trichoptera	decapods	0.069805254007707	0.025	yes		1
17	dipterans	decapods	0.058412387687346	0.025	yes		1
18	odonates	decapods	0.156882519194825	0.025	yes		1
19	gastropods	decapods	0.0518381074427269	0.025	yes		1
20	bivalves	decapods	0.0552347018337651	0.025	yes		1
21	zooplankton	odonates	0.162647855060214	0.0833333333333333	yes		1
22	trichoptera	odonates	0.53048847180029	0.0833333333333333	yes		1
23	dipterans	odonates	0.2423814098263	0.0833333333333333	yes		1
24	riparian.grasses	trichoptera	0.0819758971233841	0.0625	yes		1
25	riparian.plants	trichoptera	0.186201260626321	0.0625	yes		1
26	periphyton	trichoptera	0.254989407415681	0.0625	yes		1
27	phytoplankton	trichoptera	0.347057254861107	0.0625	yes		1
28	riparian.grasses	zooplankton	0.13433807062018	0.0625	yes		1
29	riparian.plants	zooplankton	0.209825713701733	0.0625	yes		1
30	periphyton	zooplankton	0.215393164552269	0.0625	yes		1
31	phytoplankton	zooplankton	0.225323021088971	0.0625	yes		1
32	CT	CM	0.495358405832794	0.0625	yes		1
33	OM	CM	0.135461431577908	0.0625	yes		1
34	GA	CM	0.268604638627491	0.0625	yes		1
35	HB	CM	0.092494299503508	0.0625	yes		1
36	riparian.grasses	COr	0.0584167581510477	0.0277777777777778	yes		1
37	riparian.plants	COr	0.102715399733617	0.0277777777777778	yes		1
38	decapods	COr	0.106679305194126	0.0277777777777778	yes		1
39	odonates	COr	0.113189070590954	0.0277777777777778	yes		1
40	OM	COr	0.0726348073017666	0.0277777777777778	yes		1
41	GAu	COr	0.0725605050202164	0.0277777777777778	yes		1
42	GA	COr	0.0922296014447722	0.0277777777777778	yes		1
43	MJ	COr	0.0764554067687848	0.0277777777777778	yes		1
44	HB	COr	0.0721870398522242	0.0277777777777778	yes		1
45	decapods	CT	0.0381131249777492	0.0357142857142857	yes		1
46	OM	CT	0.0730253391462213	0.0357142857142857	yes		1
47	GAu	CT	0.0831465764971385	0.0357142857142857	yes		1
48	GA	CT	0.093359625633466	0.0357142857142857	yes		1
49	HB	CT	0.117174882973717	0.0357142857142857	yes		1
50	riparian.grasses	CT	0.109462678064412	0.0357142857142857	yes		1
51	riparian.plants	CT	0.46644962147467	0.0357142857142857	yes		1
52	trichoptera	OM	0.291596335279625	0.0833333333333333	yes		1
53	dipterans	OM	0.0960253229830964	0.0833333333333333	yes		1
54	odonates	OM	0.607746929771032	0.0833333333333333	yes		1
55	zooplankton	GAu	0.0970470579119768	0.05	yes		1
56	trichoptera	GAu	0.217155771631744	0.05	yes		1
57	dipterans	GAu	0.164777105001677	0.05	yes		1
58	odonates	GAu	0.337233174836824	0.05	yes		1
59	decapods	GAu	0.0875307335732268	0.05	yes		1
60	decapods	CS	0.11105026631795	0.03125	yes		1
61	OM	CS	0.0735022732881955	0.03125	yes		1
62	GAu	CS	0.0808169362378476	0.03125	yes		1
63	GA	CS	0.121333146312518	0.03125	yes		1
64	MJ	CS	0.0510860270328862	0.03125	yes		1
65	HB	CS	0.044306857005872	0.03125	yes		1
66	gastropods	CS	0.12784739350174	0.03125	yes		1
67	odonates	CS	0.156244479208051	0.03125	yes		1
68	riparian.grasses	GA	0.0626328601883314	0.025	yes		1
69	riparian.plants	GA	0.193502902944583	0.025	yes		1
70	periphyton	GA	0.0662986182073812	0.025	yes		1
71	phytoplankton	GA	0.0637424852787059	0.025	yes		1
72	zooplankton	GA	0.0506593859958234	0.025	yes		1
73	trichoptera	GA	0.0400855281451301	0.025	yes		1
74	dipterans	GA	0.117515925970023	0.025	yes		1
75	odonates	GA	0.0823459863555231	0.025	yes		1
76	gastropods	GA	0.0766077023551333	0.025	yes		1
77	decapods	GA	0.0334128671351385	0.025	yes		1
78	riparian.grasses	SF	0.280394664061233	0.05	yes		1
79	riparian.plants	SF	0.484753825003114	0.05	yes		1
80	odonates	SF	0.0933965489108419	0.05	yes		1
81	GA	SF	0.0585543260563538	0.05	yes		1
82	HB	SF	0.0628075316509989	0.05	yes		1
83	zooplankton	MJ	0.109556805216708	0.0416666666666667	yes		1
84	trichoptera	MJ	0.135550249556649	0.0416666666666667	yes		1
85	dipterans	MJ	0.123391525609779	0.0416666666666667	yes		1
86	odonates	MJ	0.13560073155455	0.0416666666666667	yes		1
87	decapods	MJ	0.111481489034932	0.0416666666666667	yes		1
88	GAu	MJ	0.11161806900324	0.0416666666666667	yes		1
89	riparian.grasses	OG	0.37156764307995	0.03125	yes		1
90	riparian.plants	OG	0.215431332454847	0.03125	yes		1
91	periphyton	OG	0.0626535140319881	0.03125	yes		1
92	phytoplankton	OG	0.0582264907715069	0.03125	yes		1
93	zooplankton	OG	0.0502553346995454	0.03125	yes		1
94	trichoptera	OG	0.0336998842108605	0.03125	yes		1
95	dipterans	OG	0.0674027887357855	0.03125	yes		1
96	odonates	OG	0.0556181886398967	0.03125	yes		1
97	riparian.grasses	HB	0.336071521990907	0.05	yes		1
98	riparian.plants	HB	0.0617340454196329	0.05	yes		1
99	periphyton	HB	0.17561959284442	0.05	yes		1
100	phytoplankton	HB	0.205179738159502	0.05	yes		1
101	zooplankton	HB	0.169949070354803	0.05	yes		1
