# Supplementary material for: Empirical food webs of 12 tropical reservoirs in Singapore
Source: Biodivers Data J. 2022 Sep 14;10:e86192. doi: 10.3897/BDJ.10.e86192 (PMC9848559; doi:10.3897/BDJ.10.e86192)
Supplement: Supplementary material 2 — Food web data for reservoir 6 [file bdj-10-e86192-s002.zip › MixingModelInputs_Res6/HB.csv]

d13C	d15N
-20.23	14.47
-20.15	13.86
-19.2	12.94
-18.85	12.72
-20.84	12.67
-19.96	12.25
-21.94	12.01
-21.15	14.21
