# Supplementary material for: Empirical food webs of 12 tropical reservoirs in Singapore
Source: Biodivers Data J. 2022 Sep 14;10:e86192. doi: 10.3897/BDJ.10.e86192 (PMC9848559; doi:10.3897/BDJ.10.e86192)
Supplement: Supplementary material 2 — Food web data for reservoir 6 [file bdj-10-e86192-s002.zip › MixingModelInputs_Res6/GAu.csv]

d13C	d15N
-26.38	13.78
-26.38	14.78
-24.7	13.99
-25.72	14.32
-21.95	13.91
-26.33	14.95
-25.8	14.29
-24.79	13.25
