# Supplementary material for: Empirical food webs of 12 tropical reservoirs in Singapore
Source: Biodivers Data J. 2022 Sep 14;10:e86192. doi: 10.3897/BDJ.10.e86192 (PMC9848559; doi:10.3897/BDJ.10.e86192)
Supplement: Supplementary material 2 — Food web data for reservoir 6 [file bdj-10-e86192-s002.zip › MixingModelInputs_Res6/dipterans.Sources.csv]

Sources	Meand15N	SDd15N	Meand13C	SDd13C	tefd15N	tefSDd15N	tefd13C	tefSDd13C	conc15N	conc13C
riparian.grass	6.49	2.878190733	-11.91	0.363343028	0.6	1.7	0.4	1.3	0.02	0.4337108
riparian.plants	-0.6	2.6719571	-31.06	1.650685748	0.6	1.7	0.4	1.3	0.0144893	0.4591641
periphyton	9.23	1.158130932	-23.75	3.317160811	0.6	1.7	0.4	1.3	0.0332462	0.2630757
phytoplankton	9.42	0.192825779	-24.29	0.727023415	0.6	1.7	0.4	1.3	0.039812	0.5661306
