# Supplementary material for: Empirical food webs of 12 tropical reservoirs in Singapore
Source: Biodivers Data J. 2022 Sep 14;10:e86192. doi: 10.3897/BDJ.10.e86192 (PMC9848559; doi:10.3897/BDJ.10.e86192)
Supplement: Supplementary material 2 — Food web data for reservoir 6 [file bdj-10-e86192-s002.zip › MixingModelInputs_Res6/dipterans.csv]

d13C	d15N
-29.30720144	8.83
-28.6383074	9.03
-29.60369969	9.27
-27.60105172	9.74
-28.85353706	9.59
-28.69427668	8.96
