# Supplementary material for: Empirical food webs of 12 tropical reservoirs in Singapore
Source: Biodivers Data J. 2022 Sep 14;10:e86192. doi: 10.3897/BDJ.10.e86192 (PMC9848559; doi:10.3897/BDJ.10.e86192)
Supplement: Supplementary material 2 — Food web data for reservoir 6 [file bdj-10-e86192-s002.zip › MixingModelInputs_Res6/Reservoir 6 Predation Matrix.csv]

	benthic algae	phytoplankton	riparian plants	riparian grasses	bivalvia	gastropoda	chironomidae	decapoda	odonata	trichoptera	copepoda	CM	COr	CT	OM	GAu	CS	GA	SF	MJ	OG	HB
benthic algae	0	0	0	0	0.265596969	0.370138208	0.361761919	0.074055737	0	0.29301589	0.274428158	0	0	0	0	0	0	0.084263166	0	0	0.068484625	0.185144545
phytoplankton	0	0	0	0	0.278694398	0.544674767	0.306487094	0.070368009	0	0.398813784	0.287079591	0	0	0	0	0	0	0.081014413	0	0	0.063645583	0.216307922
riparian plants	0	0	0	0	0.271952567	0.085187024	0.331750987	0.082110972	0	0.213969391	0.267334779	0	0.13390653	0.47561382	0	0	0	0.24593525	0.494693758	0	0.23548135	0.06508227
riparian grasses	0	0	0	0	0.183756066	0	0	0.044705589	0	0.094200935	0.171157471	0	0.076155916	0.111613259	0	0	0	0.079604119	0.286144189	0	0.40614914	0.354298789
bivalvia	0	0	0	0	0	0	0	0.072545062	0	0	0	0	0	0	0	0	0	0	0	0	0	0
gastropoda	0	0	0	0	0	0	0	0.068083987	0	0	0	0	0	0	0	0	0.166861785	0.097365642	0	0	0	0
chironomidae	0	0	0	0	0	0	0	0.076718624	0.25908799	0	0	0	0	0	0.096472125	0.182327223	0	0.149358527	0	0.169680579	0.073675911	0
decapoda	0	0	0	0	0	0	0	0	0	0	0	0	0.139074137	0.038861922	0	0.096853477	0.144938783	0.042466556	0	0.153302616	0	0
odonata	0	0	0	0	0	0	0	0.206048947	0	0	0	0	0.147560694	0	0.610574753	0.373151283	0.203924632	0.104658795	0.095311656	0.186469943	0.060794528	0
trichoptera	0	0	0	0	0	0	0	0.091681974	0.567053356	0	0	0	0	0	0.292953122	0.240284648	0	0.050947269	0	0.186400523	0.036836305	0
copepoda	0	0	0	0	0	0	0	0.213681099	0.173858655	0	0	0	0	0	0	0.107383368	0	0.064386263	0	0.150655907	0.054932558	0.179166474
CM	0	0	0	0	0	0	0	0	0	0	0	0	0	0	0	0	0	0	0	0	0	0
COr	0	0	0	0	0	0	0	0	0	0	0	0	0	0	0	0	0	0	0	0	0	0
CT	0	0	0	0	0	0	0	0	0	0	0	0.499394122	0	0	0	0	0	0	0	0	0	0
OM	0	0	0	0	0	0	0	0	0	0	0	0.136565044	0.094691497	0.074460047	0	0	0.095932503	0	0	0	0	0
GAu	0	0	0	0	0	0	0	0	0	0	0	0	0.094594632	0.084780133	0	0	0.105479336	0	0	0.153490432	0	0
CS	0	0	0	0	0	0	0	0	0	0	0	0	0	0	0	0	0	0	0	0	0	0
GA	0	0	0	0	0	0	0	0	0	0	0	0.270792977	0.120236556	0.095193835	0	0	0.158359625	0	0.059754989	0	0	0
SF	0	0	0	0	0	0	0	0	0	0	0	0	0	0	0	0	0	0	0	0	0	0
MJ	0	0	0	0	0	0	0	0	0	0	0	0	0.099672281	0	0	0	0.066675631	0	0	0	0	0
OG	0	0	0	0	0	0	0	0	0	0	0	0	0	0	0	0	0	0	0	0	0	0
HB	0	0	0	0	0	0	0	0	0	0	0	0.093247856	0.094107758	0.119476984	0	0	0.057827704	0	0.064095407	0	0	0
