# Supplementary material for: Empirical food webs of 12 tropical reservoirs in Singapore
Source: Biodivers Data J. 2022 Sep 14;10:e86192. doi: 10.3897/BDJ.10.e86192 (PMC9848559; doi:10.3897/BDJ.10.e86192)
Supplement: Supplementary material 2 — Food web data for reservoir 6 [file bdj-10-e86192-s002.zip › MixingModelInputs_Res6/GA.csv]

d13C	d15N
-25.4	13.5
-26.74	12.94
-26.63	12.92
-25.57	13.62
-26.22	11.06
-25.61	14.16
-26.65	12.99
-25.51	13.18
-26.11	13.13
-25.13	13.58
-24.58	13.3
-24.86	13.2
-25.37	13.79
-26.77	14.54
-24.68	13.73
-23.77	10.58
-26.32	12.15
-27.1	12.6
-25.27	11.04
-25.61	12.14
-25.93	12.29
-24.35	11.6
-26.47	13.29
-18.9	12.43
-25.45	13.29
-26.31	12.88
-26.93	11.65
-25.59	13.26
-27.41	12.61
-25.76	12.72
-26.72	11.82
-25.98	12.8
-25.76	13.78
-25.6	12.69
-27.87	11.15
-25.72	12.98
-25.64	15.03
-20.66	14.19
-25.53	12.42
-25.49	14.07
-25.37	12.58
-24.2	15.64
-27.14	14.42
-27.88	14.21
-24.66	15.72
-22.73	15.46
-24.54	14.32
-25.73	14.15
-26.04	14.7
-25.17	13.53
-27.91	11.84
-27.72	11.59
-24.82	13.39
-24.37	11.92
-27.61	10.93
-28.85	9.38
-27.34	11.38
-24.82	12.42
-25.1	11.89
-24.4	12.94
-25.82	12.6
-24.98	12.66
-26.46	10.88
-24.69	12.48
-27.28	11.4
