# Supplementary material for: Empirical food webs of 12 tropical reservoirs in Singapore
Source: Biodivers Data J. 2022 Sep 14;10:e86192. doi: 10.3897/BDJ.10.e86192 (PMC9848559; doi:10.3897/BDJ.10.e86192)
Supplement: Supplementary material 2 — Food web data for reservoir 6 [file bdj-10-e86192-s002.zip › MixingModelInputs_Res6/Metadata.csv]

Taxa	Category	names
periphyton	Producer	benthic algae
phytoplankton	Producer	phytoplankton
riparian.plants	Producer	riparian plants
riparian.grasses	Producer	riparian grasses
bivalves	consumer	bivalvia
gastropods	consumer	gastropoda
dipterans	consumer	chironomidae
decapods	consumer	decapoda
odonates	consumer	odonata
trichoptera	consumer	trichoptera
zooplankton	consumer	copepoda
CM	consumer	CM
COr	consumer	COr
CT	consumer	CT
OM	consumer	OM
GAu	consumer	GAu
CS	consumer	CS
GA	consumer	GA
SF	consumer	SF
MJ	consumer	MJ
OG	consumer	OG
HB	consumer	HB
