# Supplementary material for: Empirical food webs of 12 tropical reservoirs in Singapore
Source: Biodivers Data J. 2022 Sep 14;10:e86192. doi: 10.3897/BDJ.10.e86192 (PMC9848559; doi:10.3897/BDJ.10.e86192)
Supplement: Supplementary material 2 — Food web data for reservoir 6 [file bdj-10-e86192-s002.zip › MixingModelInputs_Res6/SF.csv]

d13C	d15N
-24.34	11.05
-23.12	13.22
-25.1	13.22
-21.89	15.53
-24.67	10.1
-21.98	14.44
-24.34	12.73
-25.44	12.43
-19.97	16.13
-24.43	12.54
-24.21	12.74
-25.52	13.42
-25.42	11.76
-25.51	10.78
-23.24	13.48
-24.75	11.59
-25.44	10.86
-21.71	15.09
-24.89	12.02
-24.75	10.8
-25.81	11.74
-25.46	11.06
-24	10.31
-23.14	14.49
-24.17	14.48
-21.79	16.08
-22.79	14.96
-23.71	12.97
-21.72	16.75
-23.11	15.74
-21.58	15.68
-22.6	15.2
-23.34	17
-21.98	15.11
-20.36	16.61
-23.69	14.84
-22.77	13.34
-24.23	14.47
-28.37	11.75
-24.82	11.41
-25.88	11.13
-23.8	12.52
-24.39	10.15
-21.47	13.33
