# Supplementary material for: Empirical food webs of 12 tropical reservoirs in Singapore
Source: Biodivers Data J. 2022 Sep 14;10:e86192. doi: 10.3897/BDJ.10.e86192 (PMC9848559; doi:10.3897/BDJ.10.e86192)
Supplement: Supplementary material 2 — Food web data for reservoir 6 [file bdj-10-e86192-s002.zip › MixingModelInputs_Res6/CM.Sources.csv]

Sources	Meand15N	SDd15N	Meand13C	SDd13C	tefd15N	tefSDd15N	tefd13C	tefSDd13C	conc15N	conc13C
COr	15.5	0.883466225	-24.3	1.503703919	3.3	0.3	0.4	1.3	0.13	0.443131815
CT	13.13	0.718015776	-24.95	0.435984731	3.3	0.3	0.4	1.3	0.12	0.406196054
OM	14.15	0.678017491	-24.65	1.16537447	3.3	0.3	0.4	1.3	0.12	0.422526285
GA	12.88	1.262907958	-25.66	1.556887755	3.3	0.3	0.4	1.3	0.14	0.451606048
HB	13.14	0.921569997	-20.29	1.011451317	3.3	0.3	0.4	1.3	0.120301997	0.409072999
