# Supplementary material for: Empirical food webs of 12 tropical reservoirs in Singapore
Source: Biodivers Data J. 2022 Sep 14;10:e86192. doi: 10.3897/BDJ.10.e86192 (PMC9848559; doi:10.3897/BDJ.10.e86192)
Supplement: Supplementary material 2 — Food web data for reservoir 6 [file bdj-10-e86192-s002.zip › MixingModelInputs_Res6/CM.csv]

d13C	d15N
-24.35	15.67
-24.58	16.29
-24.65	15.94
-24.17	15.93
-23.84	16.08
-23.45	16.56
-24.98	15.82
-24.29	15.16
-24.33	17.38
-24.08	16.05
-24.03	16.39
-24.17	18.43
-23.35	15.97
-24.48	16.11
-24.95	16.21
-23.82	17.26
-24.19	16.5
-23.82	17.72
-24.4	16.61
-22.88	17.84
-23.89	16.12
-25.06	16.48
-25.53	15.26
-24.64	15.4
-23.47	16.61
-24.12	16.14
-24.77	16.33
-23.52	17.82
-24.78	15.7
-23.82	16.27
-24.2	15.77
-24.84	16.49
-24.23	16.81
-26.36	14.84
-24.83	16.37
-26.06	15.47
-24.53	16.69
