# Supplementary material for: Empirical food webs of 12 tropical reservoirs in Singapore
Source: Biodivers Data J. 2022 Sep 14;10:e86192. doi: 10.3897/BDJ.10.e86192 (PMC9848559; doi:10.3897/BDJ.10.e86192)
Supplement: Supplementary material 2 — Food web data for reservoir 6 [file bdj-10-e86192-s002.zip › MixingModelInputs_Res6/decapods.csv]

d13C	d15N
-24.56	14.31
-26.84	12.04
-25.72	14.44
-26.25	13.56
-24.96	14.2
-28.02	11.25
-29.2	10.51
-24.3	11.12
-26.65	14.18
-24.35	14.41
