# Supplementary material for: Empirical food webs of 12 tropical reservoirs in Singapore
Source: Biodivers Data J. 2022 Sep 14;10:e86192. doi: 10.3897/BDJ.10.e86192 (PMC9848559; doi:10.3897/BDJ.10.e86192)
Supplement: Supplementary material 2 — Food web data for reservoir 6 [file bdj-10-e86192-s002.zip › MixingModelInputs_Res6/OM.csv]

d13C	d15N
-23.73	14.85
-24.34	15.46
-26.25	14.15
-25.6	13.6
-22.9	13.68
-25.31	13.6
-25.04	13.67
-23.49	13.93
-25.22	14.29
-23.28	14.16
-25.84	13.52
-26.14	13.24
-26.37	13.74
-24.74	13.47
-24.93	14.5
-25.98	14.88
-25.82	14.48
-25.49	14.34
-24.6	13.16
-24.24	14.39
-25.82	13.6
-24.05	13.97
-24.77	14.11
-25.58	14.22
-24.03	13.56
-25.79	13.35
-24.8	14.42
-20.91	14.67
-24.73	15.1
-24.08	15.12
-24.6	14.62
-24.02	14.95
-24.48	14.38
-23.72	14.18
-22.57	15.09
-22.43	15.41
-25.29	12.22
-24.27	14.54
-25.59	14.03
-24.14	13.46
-25.75	13.93
