# Supplementary material for: Empirical food webs of 12 tropical reservoirs in Singapore
Source: Biodivers Data J. 2022 Sep 14;10:e86192. doi: 10.3897/BDJ.10.e86192 (PMC9848559; doi:10.3897/BDJ.10.e86192)
Supplement: Supplementary material 2 — Food web data for reservoir 6 [file bdj-10-e86192-s002.zip › MixingModelInputs_Res6/SF.Sources.csv]

Sources	Meand15N	SDd15N	Meand13C	SDd13C	tefd15N	tefSDd15N	tefd13C	tefSDd13C	conc15N	conc13C
riparian.grasses	6.49	2.878190733	-11.91	0.363343028	5.7	1.6	0.4	1.3	0.02	0.4337108
riparian.plants	-0.6	2.6719571	-31.06	1.650685748	5.7	1.6	0.4	1.3	0.0144893	0.4591641
odonates	10.91	1.65199654	-24.94	1.062084846	4	1.2	0.4	1.3	0.11	0.487264551
decapods	13	1.58622363	-26.08	1.643804057	4	1.2	0.4	1.3	0.13	0.43666641
GAu	14.16	0.549156149	-25.26	1.494792884	3.3	0.3	0.4	1.3	0.13	0.421914722
GA	12.88	1.262907958	-25.66	1.556887755	3.3	0.3	0.4	1.3	0.14	0.451606048
HB	13.14	0.921569997	-20.29	1.011451317	3.3	0.3	0.4	1.3	0.12	0.409072999
