# Supplementary material for: Empirical food webs of 12 tropical reservoirs in Singapore
Source: Biodivers Data J. 2022 Sep 14;10:e86192. doi: 10.3897/BDJ.10.e86192 (PMC9848559; doi:10.3897/BDJ.10.e86192)
Supplement: Supplementary material 2 — Food web data for reservoir 6 [file bdj-10-e86192-s002.zip › MixingModelInputs_Res6/CT.Sources.csv]

Sources	Meand15N	SDd15N	Meand13C	SDd13C	tefd15N	tefSDd15N	tefd13C	tefSDd13C	conc15N	conc13C
decapods	13	1.58622363	-26.08	1.643804057	4	1.2	0.4	1.3	0.13	0.43666641
OM	14.15	0.678017491	-24.65	1.16537447	3.3	0.3	0.4	1.3	0.12	0.422526285
GAu	14.16	0.549156149	-25.26	1.494792884	3.3	0.3	0.4	1.3	0.13	0.421914722
GA	12.88	1.262907958	-25.66	1.556887755	3.3	0.3	0.4	1.3	0.14	0.451606048
HB	13.14	0.921569997	-20.29	1.011451317	3.3	0.3	0.4	1.3	0.12	0.409072999
riparian.grasses	3.64	2.500236105	-11.69	0.450926432	5.7	1.6	0.4	1.3	0.02	0.425752131
riparian.plants	-1.01	4.572032823	-30.67	1.716412912	5.7	1.6	0.4	1.3	0.02	0.449994357
